# Supplementary material for: Monocyte eukaryotic initiation factor 2 signaling differentiates 17-hydroxy-docosahexaenoic acid levels and pain
Source: iScience. 2025 Jan 21;28(2):111862. doi: 10.1016/j.isci.2025.111862 (PMC11848799; doi:10.1016/j.isci.2025.111862)
Supplement: Data S1. Percentage of cells which are classical and intermediate monocytes from the total number of live cell, related to Figures 1 and S2 — Percentage of cells which are classical and intermediate are shown for each of the four sub-group used for analysis. [file mmc2.xlsx]

## Sheet: Classical Monocytes
Percentage of cells which are classical monocytes from the total number of live cells, shown for each of the four sub-group used for analysis.
Low 17-HDHA, Low Pain	Low 17-HDHA, High Pain	High 17-HDHA, Low Pain	High 17-HDHA, High Pain
1.46	0.09	0.12	0.28
1.8	0.28	0.42	0.84
0.5	0.31	3.25	1.58
1.14	2.95	1.03	9.09
2.68	3.33	1.09
0.69	0.61	0.69
0.95	2.31	1.79

## Sheet: Intermediate Monocytes
Percentage of cells which are intermediate monocytes from the total number of live cells, shown for each of the four sub-group used for analysis.
Low 17-HDHA, Low Pain	Low 17-HDHA, High Pain	High 17-HDHA, Low Pain	High 17-HDHA, High Pain
0.14	0.01	0.02	0.03
0.08	0.04	0.04	0.11
0.05	0.04	0.82	0.34
0.09	0.22	0.2	0.8
0.29	0.31	0.16
0.1	0.13	0.16
0.08	0.15	0.14
